# Supplementary material for: Bladder Oxidative Stress and HMGB1 Release Contribute to PAR4-Mediated Bladder Pain in Mice
Source: Front Syst Neurosci. 2022 May 13;16:882493. doi: 10.3389/fnsys.2022.882493 (PMC9135998; doi:10.3389/fnsys.2022.882493)
Supplement: Supplementary file 1 [file Data_Sheet_1.csv]

Mouse	BW (g)	pretreatment	treatment	Treatment	VF_0	VF_24		Volume	Frequency	HMGB1	Inflammation(R1)	Edema(R1)	Inflammation(R2)	Edema(R2)	Inflammation	Edema
785	23.7	0.1%methyl cellulose saline	PAR4	Methcell-PAR4	0.249	0.012		251.1879041	2	347.716	0.5	1	0	1	0.25	1
786	23.5	0.1%methyl cellulose saline	PAR4	Methcell-PAR4	0.182	0.006		390.3580652	2	277.506	0.5	0	0	0	0.25	0
787	22.3	0.1%methyl cellulose saline	PAR4	Methcell-PAR4	0.182	0.001		279.129721	2	190.372	1	1	0	1	0.5	1
794	21.3	0.1%methyl cellulose saline	PAR4	Methcell-PAR4	0.182	0.006		215.376082	2	402.86	1	1	0	1	0.5	1
795	20.8	0.1%methyl cellulose saline	PAR4	Methcell-PAR4	0.249	0.008		276.7350855	1	354.164	0.5	1.5	0	1	0.25	1.25
796	22.4	0.1%methyl cellulose saline	PAR4	Methcell-PAR4	0.182	0.001		256.6109782	2	430.158	1	2	0	0.5	0.5	1.25
788	20.5	FR180204, 200ug in MCS	PAR4	FR-PAR4	0.249	0.049		271.7356536	1	245.906	0	0	0	0	0	0
789	21.2	FR180204, 200ug in MCS	PAR4	FR-PAR4	0.182	0.001		293.0460312	1	245.008	0	0	0	0	0	0
790	19.7	FR180204, 200ug in MCS	PAR4	FR-PAR4	0.182	0.049		248.0474693	2	234.036	1	1	1	2	1	1.5
791	21.9	FR180204, 200ug in MCS	PAR4	FR-PAR4	0.182	0.012		143.4999494	2	560.958	0	1	0	1	0	1
792	20.5	FR180204, 200ug in MCS	PAR4	FR-PAR4	0.249	0.012		372.4853712	1	155.48	0	1.5	0	1	0	1.25
793	21	FR180204, 200ug in MCS	PAR4	FR-PAR4	0.182	0.035		216.2965938	2	264.79	0	0.5	0	1	0	0.75
797	19.9	PBS	PAR4	PBS-PAR4	0.154	0.001		299.1432219	3	461.074	0	0	0	0	0	0
798	20.3	PBS	PAR4	PBS-PAR4	0.182	0.006		199.8618287	2	332.424	1	2	1	1.5	1	1.75
799	20.8	PBS	PAR4	PBS-PAR4	0.249	0.008		138.0246377	2	253.354	0	1	0	1	0	1
764	17.8	PBS	PAR4	PBS-PAR4	0.154	0.001		224.1742425	2	197.908	0	0.5	0	0.5	0	0.5
765	16.7	PBS	PAR4	PBS-PAR4	0.182	0.008		306.4299939	1	213.708	1	1	1	1	1	1
766	20.1	PBS	PAR4	PBS-PAR4	0.249	0.006		232.6984204	2	248.722	1	2	1	2	1	2
803	19.7	PBS	scramble	PBS-Scramb	0.154	0.154		212.3553806	2	183.924	1	1.5	0	1	0.5	1.25
804	19.5	PBS	scramble	PBS-Scramb	0.249	0.249		200.2292933	3	181.03	0	0	0	0	0	0
805	20.1	PBS	scramble	PBS-Scramb	0.182	0.182		246.8045	1	165.944	0	0.5	1	2	0.5	1.25
1061	20.2	PBS	scramble	PBS-Scramb	0.211	0.211		182.8144	2	115.144	0	0	0	0	0	0
1062	21	PBS	scramble	PBS-Scramb	0.182	0.182		342.0316	2	161.982	0.5	0	0	0	0.25	0
1063	21	PBS	scramble	PBS-Scramb	0.249	0.211		276.3515	1	217.272	0	0	0	0	0	0
852	18.4	NACA, 3mg intravesical	PAR4	NACA-PAR4	0.182	0.049		123.3692189	3	114.986	1	1.5	0	0	0.5	0.75
853	18.7	NACA, 3mg intravesical	PAR4	NACA-PAR4	0.249	0.154		227.9813064	2	163.136	0	0	0	1	0	0.5
854	22.2	NACA, 3mg intravesical	PAR4	NACA-PAR4	0.211	0.093		502.1433378	1	170.86	0.5	1	1	1	0.75	1
855	20.5	NACA, 3mg intravesical	PAR4	NACA-PAR4	0.249	0.112		114.0377334	4	404.994	0.5	0.5	0	1	0.25	0.75
856	20.8	NACA, 3mg intravesical	PAR4	NACA-PAR4	0.182	0.035		206.6881668	2	326.83	0.5	0	0	0	0.25	0
857	19.9	NACA, 3mg intravesical	PAR4	NACA-PAR4	0.154	0.069		105.0959291	4	395.13	0.5	0	0	0	0.25	0
893	20.6	EP600ug, ive	PAR4	EP-PAR4	0.182	0.154		182.7419641	5	352.616	0.5	0	0	0	0.25	0
894	22.4	EP600ug, ive	PAR4	EP-PAR4	0.249	0.182		265.969016	2	215.676	0	0	0	0	0	0
895	20	EP600ug, ive	PAR4	EP-PAR4	0.182	0.154		332.5380815	1	198.32	0	0	0	0	0	0
896	22.3	EP600ug, ive	PAR4	EP-PAR4	0.249	0.182		240.1050548	2	144.7	0	0	0.5	0.5	0.25	0.25
906	21	EP600ug, ive	PAR4	EP-PAR4	0.182	0.154		108.0553888	3	315.574	0.5	0.5	0.5	0.5	0.5	0.5
907	20.9	EP600ug, ive	PAR4	EP-PAR4	0.211	0.182		228.0747221	4	244.416	0	1	0	0.5	0	0.75
